# Supplementary material for: GC/MS Analysis, Cytotoxicity, and Antimicrobial Properties of Six Moroccan Essential Oils Traditionally Used for COVID-19 Prevention
Source: Molecules. 2025 Oct 25;30(21):4179. doi: 10.3390/molecules30214179 (PMC12610821; doi:10.3390/molecules30214179)
Supplement: Supplementary file 1 [file molecules-30-04179-s001.zip]

Archive with 1 entries (1 files):
- molecules-3933229-supplementary.pdf
